# Supplementary material for: Development of a Physiotherapist-Coordinated Interdisciplinary Rehabilitation Intervention for People with Suspected Axial Spondyloarthritis: The SPINCODE Rehabilitation Intervention
Source: J Clin Med. 2024 Nov 13;13(22):6830. doi: 10.3390/jcm13226830 (PMC11595147; doi:10.3390/jcm13226830)
Supplement: Supplementary file 1 [file jcm-13-06830-s001.zip]

Archive with 1 entries (1 files):
- jcm-3228692-supplementary.pdf
